# Supplementary material for: Determinants of the cytosolic turnover of mitochondrial intermembrane space proteins
Source: BMC Biol. 2018 Jun 22;16:66. doi: 10.1186/s12915-018-0536-1 (PMC6013907; doi:10.1186/s12915-018-0536-1)
Supplement: Supplementary file 1 — Table S1. Results of screens for machinery involved in the degradation of IMS proteins. Changes in protein stability, represented as a z-score and corresponding p values, are provided for all combinations of the tested tFT-tagged IMS proteins and mutants of components of the ubiquitin-proteasome system. NA, not available. (XLSX 114 kb) [file 12915_2018_536_MOESM1_ESM.xlsx]

## Sheet: Sheet 1
UPS mutant	z-score (mCherry/sfGFP ratio)															p-value
	Mic19-tFT	Cmc2-tFT	Coa4-tFT	Cox12-tFT	Cox17-tFT	Cox19-tFT	Cox23-tFT	Mdm35-tFT	Mix14-tFT	Mix17-tFT	Nce103-tFT	Som1-tFT	Tim13-tFT	Mix23-tFT	Coa6-tFT	Mic19-tFT	Cmc2-tFT	Coa4-tFT	Cox12-tFT	Cox17-tFT	Cox19-tFT	Cox23-tFT	Mdm35-tFT	Mix14-tFT	Mix17-tFT	Nce103-tFT	Som1-tFT	Tim13-tFT	Mix23-tFT	Coa6-tFT
aly1∆	0.284574	0.141542	-1.27485	2.95874	1.17578	-0.173721	0.857123	-0.562563	0.600621	-0.163659	-0.216179	0.649264	-0.258969	-0.0515639	-0.384813	0.85276	0.928298	0.265113	0.0306522	0.220129	0.909701	0.429015	0.732017	0.657306	0.915938	0.887081	0.649586	0.910843	0.978417	0.776687
aly2∆	-0.0932217	-0.0731065	-0.689026	3.79851	-0.0496882	1.39554	0.00218105	0.572167	0.132711	-1.68056	0.305674	-0.175094	-0.0925547	1.12624	0.603843	0.956137	0.966673	0.555286	0.0921084	0.985607	0.174613	0.999149	0.686839	0.940281	0.511834	0.821117	0.933199	0.964367	0.641389	0.650417
amn1∆	0.504301	-1.63888	0.933228	-2.6199	-0.408775	0.804356	0.688612	-0.299323	-0.148252	-0.322713	0.970851	0.0385415	-0.262996	0.405236	0.0090224	0.678506	0.329165	0.405287	0.0125349	0.793489	0.564232	0.592462	0.846297	0.925525	0.811338	0.357734	0.987591	0.852034	0.802201	0.99738
art10∆	-0.298988	1.31066	0.495178	-2.1256	-0.887732	0.173676	-0.347274	-0.168397	-0.321639	-0.559601	0.425422	-0.206931	0.44305	-0.0789619	-0.556255	0.873212	0.245891	0.783624	0.0189637	0.529976	0.911408	0.788366	0.941845	0.820843	0.700316	0.764502	0.902703	0.721889	0.971761	0.643992
art5∆	-1.03733	0.0198127	1.15933	-1.29236	1.31271	-1.61535	2.10399	NA	0.510885	-1.22074	2.07335	0.187115	-0.597403	0.355272	0.0188821	0.409099	0.993384	0.317658	0.260255	0.279804	0.109579	0.0454937	NA	0.676288	0.429727	0.021721	0.915103	0.762748	0.838804	0.994761
asi1∆	-0.0981561	0.329235	1.32059	-3.214	0.822464	-2.2436	0.90008	NA	0.278921	-1.08388	0.748368	0.233504	-0.446649	-0.369501	0.0938146	0.954931	0.843473	0.176647	0.00778529	0.45502	0.021745	0.433052	NA	0.85178	0.34202	0.518516	0.87759	0.754921	0.794336	0.955341
asi3∆	-0.113309	-0.268781	-0.209807	1.82344	0.96486	-1.14482	2.68163	0.23094	-0.410741	0.0298657	-0.442321	0.529579	0.24597	-0.199832	-0.0109031	0.963434	0.880396	0.903408	0.0500784	0.351948	0.317183	0.00664559	0.911445	0.752559	0.986457	0.850639	0.69672	0.893829	0.892233	0.996177
asr1∆	-1.01127	2.00401	-1.39928	4.14644	0.874185	-0.94323	1.38237	-0.131355	-0.613502	-0.89484	0.132832	-0.12337	-0.239311	-0.705476	-1.08263	0.438567	0.134504	0.463625	0.0454937	0.512323	0.550188	0.183325	0.974355	0.695291	0.538148	0.941955	0.943949	0.901949	0.526139	0.367498
atg12∆	-1.14231	-0.497522	-2.02329	1.12543	0.957157	-1.02797	-0.947982	-1.20723	0.381709	0.376929	-2.08611	-0.199065	-0.708394	-0.518652	0.109984	0.230303	0.756821	0.0298025	0.336609	0.470303	0.389969	0.33484	0.20077	0.864203	0.768056	0.130342	0.896741	0.615365	0.679088	0.953103
atg8∆	-1.81856	-1.43559	-2.87731	3.12211	1.19112	-0.48926	-1.60259	-2.06742	-1.16776	-0.747197	-1.82734	-0.243113	-0.850207	-0.742223	0.430598	0.100676	0.592162	0.0206336	0.12899	0.397947	0.737135	0.259742	0.115985	0.302092	0.486563	0.0918093	0.880917	0.475763	0.71335	0.779446
blm10∆	-0.494937	0.0161202	0.869705	1.2759	1.84106	-0.920628	0.819543	0.297255	0.445685	-0.0995693	-0.233703	0.575398	0.0623508	-0.600052	-0.265111	0.885008	0.993495	0.452016	0.497571	0.142599	0.443922	0.556445	0.865768	0.771102	0.953355	0.890867	0.678864	0.976848	0.614072	0.920882
bre1∆	0.0750977	-2.5714	-2.67116	0.472853	-6.23823	0.436374	-8.25925	-3.39849	-0.668846	0.817003	-0.750285	1.68533	NA	1.01701	0.15461	0.967614	0.0862349	0.0121051	0.845652	0.00015232	0.737923	0.00100742	0.00187547	0.733034	0.505428	0.492811	0.0920434	NA	0.37522	0.92643
bsd2∆	-0.379158	0.311343	-2.73879	2.84728	2.65214	0.802701	-0.0783319	-1.03123	-0.154404	2.32366	0.232986	-0.226852	-0.731558	0.893292	-0.236388	0.834008	0.831959	0.0258684	0.297912	0.0152924	0.492509	0.967904	0.38049	0.949155	0.01785	0.89561	0.912841	0.555208	0.444815	0.877243
bul1∆	0.373357	0.248541	0.0468649	-1.17492	-1.63141	0.730525	1.33893	0.678416	-0.014856	0.358462	-1.04551	0.182488	1.14876	0.888388	0.307819	0.841679	0.899707	0.980729	0.295031	0.625156	0.555137	0.330807	0.61956	0.995159	0.866772	0.331286	0.943381	0.241256	0.508191	0.850227
bul2∆	0.595555	0.924962	-0.225619	0.624485	1.94975	-0.0078698	1.18312	0.612152	0.106253	-0.468702	-0.67209	0.839991	-1.50651	-0.32797	0.0163816	0.682448	0.424071	0.895846	0.66901	0.0890289	0.997366	0.253593	0.632532	0.962159	0.719973	0.533373	0.57248	0.400537	0.848162	0.994846
cdc4-3	NA	-2.57084	-1.5162	4.06951	3.76324	-0.696394	2.42975	-0.0133817	-1.34841	0.928372	1.32714	-0.902753	-0.804455	-0.423953	-1.82907	NA	0.0644664	0.132199	0.000740465	0.0174399	0.788981	0.0898365	0.994318	0.261481	0.552881	0.446544	0.423775	0.628052	0.741391	0.170238
cdc53-1	0.31097	NA	-0.386254	5.35816	-2.41469	2.19999	-4.53533	-1.60955	0.562954	3.93306	0.988914	-2.73069	-0.277634	0.568959	-0.561684	0.891644	NA	0.787625	7.6241e-05	0.11364	0.195449	0.000579999	0.0959712	0.761479	0.000426158	0.496833	0.00925447	0.896912	0.629881	0.638068
cos111∆	0.398685	-1.06813	-0.789089	1.42818	-1.23102	0.535179	0.538503	-0.939733	0.226945	0.511033	-0.106088	-0.492812	-0.081968	0.235955	-0.13984	0.802064	0.710364	0.59985	0.336129	0.274775	0.685234	0.70244	0.627658	0.898091	0.682551	0.950421	0.71068	0.97254	0.886223	0.930238
crt10∆	-0.61918	0.634421	-1.58159	0.883546	0.0965428	-0.652532	-1.90701	1.56264	-0.593168	0.0301948	0.881713	-0.122444	-0.247925	-0.31472	1.69861	0.595659	0.671012	0.322924	0.660312	0.965299	0.629615	0.455188	0.498467	0.663206	0.988597	0.456139	0.949861	0.8918	0.814584	0.237587
csr2∆	-0.39455	0.417337	-0.104065	-1.32831	0.52039	-0.545888	-0.0605126	NA	0.613515	-0.483652	-0.326828	-0.635138	-1.75511	-0.053629	-0.179515	0.7886	0.791577	0.951816	0.331852	0.699734	0.794402	0.974559	NA	0.667415	0.760737	0.822018	0.600237	0.157862	0.980169	0.925945
ctf13-30	0.382593	-0.199709	-0.787728	3.81678	0.281813	1.85878	-0.914095	0.991252	0.0236361	1.08024	-0.852896	-0.0265339	0.431	1.43091	0.509387	0.78482	0.916062	0.519046	0.0792261	0.909774	0.162729	0.462372	0.508605	0.992929	0.295414	0.637225	0.989671	0.767956	0.307974	0.749321
cul3∆	1.01118	0.146269	0.567364	-2.0665	-0.395129	0.415729	0.310398	0.966673	0.620698	0.555636	0.394382	1.07556	0.148642	-0.245105	-0.532549	0.605107	0.959108	0.702263	0.0688991	0.819705	0.846465	0.881845	0.723471	0.625182	0.638665	0.785044	0.413589	0.944914	0.893943	0.768974
das1∆	-0.608126	0.579109	1.50833	-1.21165	-1.4018	0.579048	-0.33599	-0.283358	-0.439835	-0.720652	0.141096	0.726626	-0.237336	-0.1138	-0.176425	0.617798	0.614364	0.166519	0.204187	0.238362	0.606495	0.808692	0.832115	0.729455	0.542712	0.933471	0.54224	0.882691	0.953285	0.91259
ddi1∆	0.0526521	-0.493042	-0.934426	1.58607	1.01574	-0.166627	0.715326	NA	-1.43437	-0.523555	-0.0139717	-0.159541	0.37795	-0.948334	-0.55198	0.980093	0.812886	0.674116	0.15962	0.363099	0.926967	0.546769	NA	0.140808	0.657124	0.994219	0.926088	0.839831	0.410921	0.646847
dma1∆	-0.0264637	-0.805614	1.58417	-4.48192	-9.24205	-0.0698117	NA	0.496628	-0.381699	-1.17441	-0.889707	0.305503	0.434923	-0.119979	-0.0634881	0.991331	0.584613	0.317301	0.000778625	0.178329	0.97932	NA	0.884489	0.816305	0.242686	0.411978	0.820729	0.736228	0.949217	0.977336
dma2∆	0.661354	-0.313016	0.562376	-4.34128	-0.328516	-0.436751	3.46614	1.1712	-0.0550993	-0.315651	-0.250893	0.83011	-0.515356	0.090067	-0.452458	0.665487	0.827218	0.696646	0.00162958	0.800104	0.834516	0.00261756	0.518286	0.98642	0.826829	0.877047	0.578118	0.669999	0.96711	0.813935
dsk2∆	0.0931621	-1.30537	0.243474	-2.6769	-0.215946	0.217388	0.526577	0.979005	-0.893524	0.0922838	-0.986637	-0.159727	0.476422	-1.80425	0.341136	0.967527	0.451299	0.881863	0.00830632	0.939989	0.90372	0.677555	0.578285	0.538442	0.966266	0.406269	0.937545	0.714837	0.17533	0.830394
ear1∆	0.00315863	-1.44918	-1.59688	0.619654	1.48429	0.922027	1.89114	0.411005	-0.184712	0.149232	0.764949	-0.5003	0.13363	-0.509645	0.0429957	0.998808	0.135729	0.146961	0.685774	0.101386	0.492182	0.105289	0.828735	0.912411	0.942462	0.626609	0.664024	0.940433	0.766609	0.982795
ecm21∆	-0.156444	-0.167223	-1.30703	2.74038	0.966877	-0.153472	-0.69846	-1.29614	-0.00736069	-0.680713	-0.444588	0.0651025	-0.743362	NA	-0.252775	0.935362	0.913951	0.440379	0.014874	0.396058	0.921311	0.520153	0.17825	0.997542	0.539796	0.7609	0.973854	0.510146	NA	0.873804
ecm29∆	-1.23797	-0.454195	1.51466	0.658376	0.54319	-1.34383	0.235143	0.0571562	-0.229265	0.128614	-0.375283	0.322564	0.353681	-0.197551	-0.932785	0.231314	0.706206	0.300678	0.81202	0.695751	0.239309	0.882316	0.981352	0.886471	0.953886	0.825179	0.819	0.810716	0.936822	0.470911
ela1∆	0.135576	-0.690755	1.73511	-3.63593	0.129542	-0.327117	-0.000859604	0.00296121	-0.0855052	0.214992	0.0383164	0.293201	0.951452	-1.81479	-0.389067	0.93226	0.688291	0.0868374	0.00269315	0.944073	0.84485	0.999614	0.998768	0.965457	0.886141	0.986403	0.865962	0.352655	0.313004	0.834823
elc1∆	1.12956	0.0179922	1.51849	-3.47062	-2.91841	0.275756	-0.413391	-0.466139	0.418037	0.341205	-0.254168	-0.0160951	0.151933	0.180269	-0.889238	0.304981	0.994785	0.0980245	0.00206439	0.255173	0.89036	0.745554	0.776357	0.75321	0.817109	0.861327	0.993939	0.923939	0.920654	0.64218
etp1∆	-0.0741142	0.0879451	0.75594	-0.317976	1.22944	1.35749	-0.287497	-0.542936	-0.47045	-0.171638	-0.997201	0.196243	0.352008	-0.0255111	0.345913	0.970638	0.970506	0.494776	0.928073	0.29872	0.257488	0.828484	0.797358	0.724775	0.917047	0.324	0.894261	0.779441	0.989218	0.874724
fyv10∆	-0.621837	0.218497	0.120054	2.14374	0.226365	1.69828	-0.228779	0.984829	-0.163344	-0.0139588	-0.819971	-0.0402143	0.0730529	0.0426815	0.0449187	0.575423	0.884165	0.948087	0.35813	0.882273	0.0946523	0.900506	0.625603	0.914735	0.994109	0.450715	0.984298	0.967784	0.981815	0.982917
hrd1∆	2.14582	1.47424	1.22036	-3.03718	0.409938	0.888982	-1.4286	0.527738	0.142886	-0.54026	0.3632	0.819648	0.755256	0.279871	0.360243	0.031295	0.321722	0.241698	0.00585907	0.7424	0.39345	0.126456	0.721734	0.944369	0.67928	0.785362	0.653032	0.615584	0.903591	0.850898
hrt3∆	0.318716	-0.319127	0.382581	-1.7673	-0.00850641	0.350454	0.12082	2.46229	0.477296	-0.147786	-0.45943	-0.5717	0.648409	-0.489153	1.57515	0.825592	0.832027	0.785171	0.0740732	0.997402	0.803286	0.956363	0.309454	0.709657	0.92491	0.851665	0.73816	0.819601	0.69361	0.306134
hul5∆	-1.40877	-0.630783	0.139828	-7.6151	-0.921834	-3.44186	-0.456927	-3.3109	-0.521575	-1.39269	-3.77091	-0.250553	0.173108	-2.27961	-0.806648	0.216615	0.756657	0.948179	1.33514e-05	0.458219	0.00524334	0.754531	0.159184	0.701749	0.273208	0.00271811	0.885606	0.929082	0.0267342	0.617816
irc20∆	-0.3423	0.283953	-1.8562	3.3977	0.935396	1.1659	-0.0846618	-0.906631	0.55898	0.562251	-0.18709	-0.552545	-0.387022	0.588455	-0.358475	0.79608	0.84787	0.115973	0.0248003	0.67532	0.327963	0.961147	0.414959	0.626	0.613111	0.904271	0.623185	0.794844	0.593339	0.890881
itt1∆	-0.583315	-0.232349	-0.285597	1.91832	0.372421	0.342789	-0.337922	0.872967	0.658183	0.457443	0.0531915	-0.440291	-0.185246	0.184101	0.607207	0.633223	0.87979	0.849448	0.293541	0.868413	0.868952	0.821458	0.661678	0.603392	0.770473	0.978543	0.820091	0.901664	0.90302	0.759058
his3∆ (control)	-0.126344	2.13203	0.887409	1.32202	-1.28716	-0.0776471	1.52425	-0.86437	-1.63561	-0.278951	-0.400159	0.0844989	-0.490397	0.119638	-0.157485	0.942505	0.077475	0.407836	0.310158	0.252939	0.969048	0.104997	0.465465	0.336849	0.884486	0.768783	0.970423	0.770086	0.943988	0.929949
ura3∆ (control)	-0.61765	-0.579958	-1.77359	1.95655	-1.11317	-0.963077	-2.15682	NA	0.243689	0.864104	0.973024	-1.35548	-0.198859	-0.0676489	-0.741932	0.595029	0.698215	0.117649	0.0841544	0.247931	0.640014	0.0221787	NA	0.891706	0.489177	0.368045	0.369118	0.919229	0.976179	0.518588
ldb19∆	0.0840078	0.419149	-1.90055	0.630067	-0.00944673	-1.18334	-1.74883	-1.07146	-0.785759	1.00148	-0.902144	0.856609	0.167099	0.288971	-0.282518	0.966767	0.830398	0.104721	0.757147	0.996837	0.33882	0.0592945	0.283898	0.52828	0.408327	0.415854	0.467624	0.915439	0.838178	0.846389
mag2∆	-0.0458462	0.842083	-0.669268	2.72942	0.730844	-0.0382666	0.977877	0.645936	-0.169678	-0.333383	-0.260213	0.194281	0.0559483	-0.552445	-0.385071	0.981922	0.559671	0.712891	0.0348673	0.515819	0.983665	0.337506	0.645042	0.921212	0.824597	0.873031	0.899242	0.985792	0.628234	0.79489
mdm30∆	0.0921977	-1.27808	-0.656388	-1.83098	-0.484038	-1.3108	-4.31145	-2.42764	-0.995567	-1.02234	-1.71575	-0.870603	-0.934057	-0.232672	0.0687532	0.957013	0.309492	0.538611	0.151974	0.689331	0.190549	0.000312189	0.0643172	0.556318	0.344133	0.107303	0.422642	0.458679	0.872261	0.977427
met30-9	0.261419	-2.14114	-2.3458	-0.890184	-1.84292	4.54211	-2.8055	-3.2571	-0.459149	1.82105	1.31514	-1.99444	-0.0459098	-0.658397	0.714335	0.90771	0.0922269	0.0139686	0.472959	0.231232	0.0332009	0.0562456	0.00329689	0.741187	0.726843	0.496067	0.116347	0.983311	0.721645	0.64424
mfb1∆	-0.26727	-3.94773	0.255063	-2.7622	-0.324709	0.673469	-0.157038	-0.872318	-0.390888	0.176254	-0.209631	-0.831714	-1.48586	-0.231683	0.352758	0.920513	0.0931711	0.859829	0.00430617	0.8349	0.70503	0.925261	0.580888	0.752576	0.907982	0.894272	0.485266	0.246644	0.894851	0.849417
mms1∆	0.854539	-0.774874	0.369117	1.76351	-0.785383	0.063649	-1.19523	NA	0.0591977	1.11313	2.45078	1.30737	-0.999854	1.67728	0.0216529	0.550309	0.56943	0.825255	0.380919	0.626032	0.979756	0.38457	NA	0.983972	0.368758	0.018487	0.199215	0.453119	0.283892	0.991864
nam7∆	0.182936	0.208866	-0.34334	1.2733	-0.0704735	-1.11998	1.53932	-0.92845	0.00215124	-0.0239467	0.523266	0.0866613	0.0599548	0.609925	-0.0419712	0.925457	0.9319	0.807398	0.230629	0.970987	0.525879	0.119981	0.416794	0.999246	0.990813	0.692414	0.967615	0.975314	0.628176	0.981784
otu1∆	-0.219533	0.468248	0.197542	2.87089	0.00964157	3.09	1.56397	0.22617	0.995218	1.74319	-1.29454	0.0968913	-0.623728	0.134463	-0.30528	0.911492	0.772016	0.896445	0.00574499	0.996312	0.00675787	0.113413	0.916764	0.45998	0.0714747	0.205099	0.96005	0.731098	0.937932	0.819447
otu2∆	0.335991	-0.492272	-1.35957	0.594452	1.18086	-1.28084	0.0823165	-1.80589	-1.79206	-0.636752	0.0250972	0.106887	-0.287019	0.112318	-0.392304	0.79794	0.81682	0.234523	0.766341	0.27171	0.213433	0.967182	0.239012	0.15856	0.6214	0.991048	0.953024	0.839055	0.957776	0.80395
pep3∆	0.338235	-1.51422	-0.403208	2.31166	-1.70572	0.208549	0.227058	-1.36937	-1.10539	-0.45836	0.493723	-0.210409	-0.18286	-0.00714313	0.0471333	0.812383	0.198735	0.758922	0.0197522	0.145009	0.913378	0.916479	0.197403	0.445414	0.737898	0.683738	0.903917	0.927197	0.996995	0.981028
pep4∆	0.213046	0.235496	-0.0518727	4.10946	0.907504	0.783255	-0.213091	NA	-0.266811	0.345104	-0.0672884	-0.131807	-1.39604	0.246486	-0.33233	0.891027	0.873525	0.980616	0.230601	0.542388	0.494699	0.895907	NA	0.865044	0.797118	0.970427	0.937932	0.233187	0.894074	0.817351
pex10∆	-0.371556	-1.14825	-0.135943	-1.02374	-0.317448	-0.659565	-0.805973	0.37343	0.496045	-0.257942	-0.901277	-0.154337	0.377005	-0.232677	-0.874748	0.79025	0.348444	0.9547	0.359114	0.830904	0.752348	0.561678	0.824698	0.779894	0.873031	0.505606	0.926165	0.825367	0.899965	0.500864
pex12∆	0.184217	-0.228532	0.835539	-2.86493	-1.59776	-0.101366	-0.560507	0.248787	0.0156127	-1.62793	0.194648	-0.410561	-0.767024	-0.668245	0.625018	0.943427	0.907634	0.548131	0.0043533	0.183101	0.953568	0.642742	0.91699	0.993806	0.303926	0.897837	0.750023	0.461316	0.66857	0.744018
pex2∆	-0.271392	-1.79188	0.28465	-4.62	-0.492334	-0.0376745	-0.807287	0.865436	1.71633	0.366799	-1.00652	-0.927953	1.44779	1.02883	1.42837	0.860764	0.423304	0.848402	0.000299157	0.832457	0.986288	0.455217	0.750119	0.248036	0.822081	0.66574	0.453727	0.214461	0.419336	0.273183
pex4∆	-0.944888	-1.25148	0.00360395	-1.91983	-1.4505	-1.34152	-0.646058	-3.73752	-1.53499	0.261538	-0.146363	-0.000796833	1.30488	-0.763318	-0.829498	0.416003	0.651426	0.998762	0.166158	0.334628	0.450408	0.613767	0.0037555	0.135816	0.856128	0.935203	0.999687	0.326004	0.667761	0.554933
pib1∆	-0.482087	-0.191328	1.4257	-1.35645	0.402421	-1.22508	0.817609	0.106275	-0.511366	-0.725047	-0.185286	0.545196	-1.76721	-0.0791806	-0.193723	0.736269	0.924741	0.290959	0.146374	0.760761	0.274062	0.460438	0.94949	0.687041	0.640203	0.919084	0.697657	0.0592087	0.96569	0.90324
pre2-127	0.261128	0.175749	-0.643436	3.54523	-2.45044	0.550076	0.75323	0.29312	-0.512006	0.759433	1.44479	-0.946461	0.381029	0.5551	1.5839	0.8937	0.913548	0.622912	0.0625504	0.0222852	0.667796	0.483566	0.890955	0.700686	0.489355	0.122512	0.449679	0.79734	0.705321	0.140313
pre6-ph	0.858984	1.20321	-0.424018	2.65745	-2.11695	3.58642	0.257916	-0.823863	0.547679	-0.0255507	-1.86787	-1.08628	1.14957	0.563789	0.246237	0.449336	0.536777	0.752432	0.0264474	0.0244402	0.00164429	0.85167	0.521555	0.7079	0.98958	0.0704491	0.306972	0.275036	0.62039	0.869883
pre9∆	1.08323	-0.667447	0.158924	3.11522	-3.77353	8.73787	0.376583	1.34574	1.68077	-0.286603	0.935791	-2.06549	0.127392	3.58349	1.39188	0.267883	0.603094	0.93951	0.00213679	0.0338619	1.50752e-05	0.812203	0.21621	0.10281	0.848557	0.470861	0.0325661	0.945112	0.00120906	0.229019
psh1∆	0.477163	-0.589492	0.474687	-3.43423	1.16786	1.1837	-0.244568	1.88026	-0.26853	1.80739	0.826965	0.613593	-1.15479	-0.333783	0.26402	0.713488	0.694863	0.786588	0.00290831	0.253056	0.391551	0.863557	0.0631374	0.880369	0.0490767	0.660199	0.7442	0.442026	0.838602	0.89329
rad16∆	-0.255668	0.184354	0.0784889	-2.66163	0.26438	-0.759702	0.0169245	-0.120026	1.05436	-0.507672	-0.072414	0.104852	0.65914	-0.330789	-0.0663458	0.888188	0.921014	0.963677	0.0213342	0.880193	0.554904	0.9943	0.953997	0.280807	0.71946	0.971069	0.956959	0.629222	0.829556	0.978051
rad18∆	-0.563746	0.324782	-0.638107	-0.00611163	0.915355	0.923923	-1.03131	-1.97497	0.90989	1.37662	-0.273682	0.543915	-0.231307	0.59081	-0.592437	0.623207	0.800677	0.709716	0.997806	0.464236	0.420958	0.3712	0.143103	0.456701	0.141875	0.876431	0.659174	0.877838	0.621387	0.631617
rad23∆	0.114659	0.423994	-0.516992	-1.40022	-4.12083	-1.71133	-1.75454	-1.15952	-0.253201	0.549891	-3.45696	-0.225479	-0.7867	-0.643296	-0.41958	0.958799	0.844562	0.801378	0.611705	0.133959	0.278194	0.055484	0.490084	0.906609	0.779099	0.0017782	0.892494	0.504326	0.654623	0.82546
rad5∆	0.59829	-0.601706	0.116445	-2.54398	NA	0.705084	-1.63416	-0.537449	0.277286	0.36764	-0.861987	-0.205175	0.0412596	-0.127874	0.0184174	0.733096	0.749146	0.947881	0.291418	NA	0.690975	0.151147	0.824765	0.889921	0.805271	0.706565	0.912612	0.985308	0.958126	0.994288
rad6∆	-0.213189	-1.32312	-3.96899	-0.576423	-30.2769	3.64163	NA	-1.18484	-1.19734	-0.401559	2.66024	-0.758461	1.17339	-1.80017	-1.42097	0.91399	0.422382	0.0192271	0.797743	3.89907e-06	0.0242418	NA	0.497263	0.285068	0.808865	0.0412635	0.559192	0.355377	0.131977	0.232592
rad7∆	0.477915	0.0728967	1.09134	-2.47139	0.531136	-0.520915	1.27206	1.2384	0.930315	-1.55517	0.2411	0.50153	-0.298588	-0.359082	-0.784183	0.700529	0.97002	0.244466	0.0195212	0.682261	0.696362	0.210541	0.588758	0.680239	0.27421	0.861396	0.690527	0.853486	0.903423	0.531219
rav1∆	-0.0229205	1.08968	-0.120545	2.3085	-1.13807	-1.10492	0.984454	-0.547802	-1.50385	0.851844	1.44377	-0.22414	0.0364106	0.226363	-0.286532	0.990199	0.491523	0.944873	0.364558	0.524589	0.365038	0.38857	0.803459	0.243075	0.404801	0.213098	0.90748	0.987093	0.918667	0.87266
rim8∆	-0.632933	2.30773	-2.18959	0.492377	-2.55343	-0.249804	-0.952557	NA	0.847735	1.46234	0.158835	-0.491354	0.450938	-0.014105	-0.876601	0.728881	0.12243	0.0346862	0.847134	0.108676	0.949718	0.368154	NA	0.484677	0.118271	0.935451	0.698796	0.799711	0.994283	0.570997
rkr1∆	0.434168	-0.291461	-0.281204	-3.4646	-2.49538	-2.52701	-0.198061	1.29824	0.175504	-7.09925	0.556557	-1.93207	-0.923496	0.0700833	NA	0.812857	0.881679	0.877301	0.00239907	0.0114596	0.0517909	0.901022	0.492609	0.912732	7.92916e-06	0.675004	0.0293478	0.426779	0.971604	NA
rmd5∆	-1.72457	-0.687023	1.20119	-4.47601	-0.489424	0.0556637	0.931482	0.424277	0.226642	-2.05005	0.670505	0.760381	0.576447	0.841817	0.0324296	0.161079	0.669372	0.492754	0.000788571	0.855575	0.985951	0.448688	0.800438	0.920882	0.274371	0.645442	0.502064	0.674345	0.438654	0.987054
rod1∆	0.220769	-0.268001	-0.997686	2.89111	0.983429	0.763222	1.36797	1.02717	0.0132932	0.454375	0.394581	-1.68216	-1.34532	-0.479533	0.255852	0.87866	0.909994	0.718195	0.20698	0.353311	0.715979	0.201928	0.72368	0.994946	0.766279	0.822676	0.112097	0.404399	0.838649	0.875635
rog3∆	-0.41429	-0.520204	0.274331	-2.78912	0.830842	-0.255885	0.050544	-0.643281	-0.417964	0.928292	0.614542	-0.156003	-0.0392313	-0.252627	0.552531	0.756781	0.756774	0.859205	0.0125567	0.615233	0.857364	0.980589	0.842459	0.745847	0.484656	0.618167	0.933756	0.985596	0.857669	0.637638
roy1∆	-0.487058	0.0644714	0.844485	-3.4753	0.994405	-0.472942	1.20694	0.161452	0.127615	-0.134909	0.482115	-1.20459	0.388319	0.0353195	-0.98725	0.759069	0.98003	0.550662	0.00220415	0.389139	0.709106	0.253442	0.94678	0.962414	0.941888	0.751091	0.210525	0.797539	0.986552	0.55054
rpn10∆	0.648799	-0.139508	-0.290879	8.18366	-3.518	3.5173	-2.6403	0.307827	1.42896	1.51087	2.70455	-1.70868	-0.417682	3.50234	0.90272	0.697043	0.957064	0.868436	1.97915e-05	0.00115133	0.000878049	0.0304544	0.840394	0.149504	0.175229	0.0176983	0.0856339	0.792357	0.00172818	0.528295
rpn11-14	NA	-1.0336	-1.62978	12.9199	-3.82977	8.75222	-1.24893	0.576982	2.5375	0.285198	-0.851655	-0.197704	0.313269	2.37888	0.993344	NA	0.481058	0.156658	3.1947e-06	0.00669292	2.315e-06	0.213523	0.694843	0.00998436	0.86051	0.469615	0.895726	0.876913	0.0200593	0.454148
rpn11-8	NA	-1.47136	-0.761607	13.966	-1.74619	6.87735	0.135411	0.476037	1.47693	0.926277	-0.125574	0.775181	1.08958	1.67762	1.88231	NA	0.554949	0.612844	2.15206e-06	0.056733	1.87822e-05	0.932079	0.8066	0.297415	0.486306	0.960536	0.511334	0.405741	0.0692543	0.0803972
rpt6-20	0.394626	-0.94439	-1.32296	14.0927	-1.56223	7.10801	-0.551668	0.245305	0.703196	0.852962	-3.66224	-2.21287	1.13439	0.375745	1.89252	0.774215	0.370954	0.294298	7.19807e-07	0.137349	9.79445e-06	0.680854	0.90241	0.531049	0.564577	0.00190531	0.062744	0.360351	0.776293	0.0611017
rpt6-25	0.573821	-0.455646	-0.283766	9.49155	-1.29634	7.43336	-0.654013	1.16825	2.32206	1.0283	2.60736	-0.957777	0.759778	2.46157	0.584637	0.698357	0.844433	0.903184	0.00138702	0.568313	1.68377e-05	0.626148	0.272417	0.0133531	0.341307	0.0130149	0.338553	0.567814	0.0143184	0.630821
rsp5-3	-0.818605	NA	-1.9407	6.07466	-6.60532	0.393758	-1.02535	NA	-0.841985	0.0875207	-4.50248	-3.35715	-0.696049	1.29775	-1.48596	0.698231	NA	0.154994	0.000136879	0.0403314	0.826263	0.406122	NA	0.513804	0.973694	0.000172654	0.0112323	0.694167	0.315301	0.230713
rsp5-sm1	0.448017	NA	-1.60948	10.4343	NA	3.12282	-5.08174	-5.32133	-1.14613	3.66789	-4.22615	-1.45077	-1.92914	0.796816	-0.754831	0.804401	NA	0.0681596	9.2693e-07	NA	0.0048085	0.000211084	0.00977754	0.530463	0.00115066	0.000836869	0.131545	0.147954	0.43977	0.521243
rtt101∆	0.596236	-0.79957	-0.230574	-0.247595	-0.489996	0.996493	-1.63342	4.06581	0.374596	0.562794	1.4912	-0.127826	0.892014	-0.314306	-0.448367	0.620085	0.468453	0.882075	0.93871	0.842667	0.33633	0.113624	0.0554197	0.790897	0.67634	0.190961	0.938218	0.418633	0.864005	0.741949
rub1∆	-0.185151	-1.03893	-1.01283	-0.876514	0.359809	-0.665541	-0.0632747	-0.915302	-0.0915367	-0.0219685	0.132356	-0.533405	0.352823	0.216255	-0.071528	0.905047	0.333088	0.384104	0.437404	0.859364	0.583136	0.97433	0.352975	0.956666	0.991161	0.939294	0.708129	0.844025	0.88599	0.977107
saf1∆	0.407705	0.232492	0.712386	-2.27593	0.216604	-0.674255	2.19697	0.60926	-0.518253	0.0651749	-0.210816	0.0642074	-1.07597	0.131277	-0.18537	0.743243	0.910872	0.599124	0.132935	0.900339	0.634887	0.191972	0.61879	0.700306	0.970533	0.883819	0.970186	0.342662	0.940776	0.902609
san1∆	-0.69068	0.483164	0.42906	-1.23151	-2.59199	-1.01413	-1.17791	0.0936632	0.388994	-1.28887	9.2278	-1.44322	-0.19127	0.198618	0.430515	0.549592	0.752137	0.787252	0.234544	0.0629743	0.327444	0.241275	0.968595	0.836827	0.199152	1.80641e-06	0.25845	0.955972	0.892221	0.741025
sem1∆	0.461595	0.132896	0.592669	6.00496	-1.71281	6.38725	-1.24871	-0.00718949	0.539965	0.890694	-2.91382	-0.535311	0.699163	1.04854	0.74656	0.837322	0.949195	0.650315	0.000312643	0.0718035	5.42585e-05	0.208292	0.996995	0.768637	0.416265	0.00464982	0.740541	0.584231	0.328034	0.524666
skp2∆	-1.37421	-1.29306	-0.783267	0.754649	0.187298	-0.17393	-0.219914	-0.202466	-0.501652	-3.96937	1.0311	1.55277	-0.228779	2.63568	-0.452642	0.238897	0.635559	0.493794	0.507687	0.929449	0.916356	0.88697	0.919172	0.685708	0.131914	0.462669	0.509589	0.896958	0.032451	0.726966
snt2∆	-0.817011	-0.679211	-0.104991	1.10915	0.123697	-0.0362049	-0.9946	-1.14174	-0.476613	0.355082	-0.0802504	-0.848505	-0.588006	-0.858855	-0.323722	0.479075	0.638267	0.954692	0.621245	0.963008	0.988035	0.303787	0.426072	0.818606	0.79682	0.97117	0.43935	0.769836	0.409168	0.844786
ssh4∆	0.305108	-0.0753348	-0.563636	0.862034	1.04827	-0.347029	0.421665	0.262562	0.297369	-0.0145757	-0.898721	-0.477532	-0.617291	-0.697257	-0.203492	0.842478	0.973734	0.747067	0.719348	0.388727	0.844338	0.765141	0.870125	0.84728	0.994109	0.37239	0.744098	0.643245	0.537232	0.914306
ssm4∆	0.218375	0.20085	1.80146	-3.27098	0.851176	-0.911208	1.06467	NA	-0.807441	-0.669565	0.234738	1.04298	0.761458	-0.464072	-0.231967	0.916736	0.892798	0.126575	0.010939	0.638009	0.57512	0.338402	NA	0.591921	0.55121	0.878066	0.39762	0.502994	0.725337	0.91099
tom1∆	1.20252	-0.137239	-0.0458474	-0.470403	-0.608158	-0.875558	-0.0912255	0.35571	-2.23785	-0.577679	0.110527	-0.205758	0.289953	0.870579	0.0434698	0.413238	0.936822	0.988146	0.748083	0.711838	0.379827	0.961045	0.862769	0.202901	0.667678	0.952244	0.926381	0.877552	0.767997	0.984044
tre1∆	-0.0285605	-0.0639288	-0.667619	3.16793	-0.050428	-0.260106	0.204611	-0.160659	-0.360933	0.513951	0.924062	0.555376	1.23418	-0.569	0.677807	0.988391	0.981488	0.573661	0.00273877	0.980286	0.880817	0.892626	0.934348	0.800468	0.704207	0.353884	0.813966	0.3122	0.677758	0.556944
tul1∆	0.9349	0.240724	0.791621	-0.213889	1.50751	0.581077	-1.05153	NA	-0.221621	-0.324877	-0.892111	-0.617643	0.269848	-0.0578595	0.17429	0.375553	0.877061	0.487365	0.914999	0.173025	0.600652	0.306518	NA	0.916673	0.807913	0.409307	0.625361	0.855765	0.97292	0.921837
ubc11∆	-0.000631288	0.334906	0.205138	-3.58171	0.957782	0.320562	-0.544607	0.739027	-0.1402	0.233324	-0.650673	0.202831	-0.892812	0.493696	0.0170988	0.99975	0.798959	0.90926	0.00265417	0.396553	0.812349	0.665788	0.814044	0.94011	0.887455	0.587716	0.92804	0.472197	0.772511	0.993042
ubc12∆	0.0184979	-0.591304	-2.1279	7.59731	1.12994	2.43902	-1.96111	-2.98181	0.657417	0.878597	-0.13138	-0.210569	-0.921599	-0.794328	-0.711878	0.99369	0.644041	0.0298087	0.000863127	0.373929	0.0169573	0.0754799	0.0119347	0.596559	0.496823	0.942547	0.894393	0.37466	0.493986	0.555383
ubc13∆	-0.119727	1.16361	0.113429	-1.91231	-0.150759	-0.192018	-0.291392	2.73855	-0.106761	0.664507	-2.09255	0.755559	0.357205	-0.295532	-0.287173	0.942494	0.609193	0.953591	0.0400924	0.931347	0.932901	0.835657	0.00612075	0.952499	0.536277	0.0616624	0.666646	0.870119	0.849076	0.88525
ubc4∆	0.832294	0.145361	-0.24135	7.4866	0.00493871	-1.46154	1.36031	-0.377402	-0.324002	0.935522	-1.77083	-0.0726637	-0.841524	-0.280189	0.476551	0.483664	0.924463	0.865259	3.00443e-05	0.998037	0.11478	0.143781	0.772185	0.849031	0.530065	0.0548017	0.969008	0.492697	0.836291	0.731994
ubc5∆	0.0425242	0.965128	0.175125	-5.0551	0.919865	0.455348	0.783187	1.08308	-2.11433	0.396953	-0.756703	0.0712517	-0.231403	-0.295549	-0.195209	0.983311	0.482882	0.944597	8.14892e-05	0.498701	0.775271	0.475014	0.541573	0.161627	0.799625	0.472157	0.965902	0.912957	0.857144	0.922041
ubc6∆	1.58094	0.678459	0.363582	-0.214388	1.1375	0.547124	0.259152	0.664179	-0.0298972	-1.31641	0.540247	0.322638	-0.0235682	-1.36931	-1.21275	0.180941	0.703783	0.844368	0.916185	0.281347	0.768926	0.878997	0.578311	0.986811	0.275926	0.701163	0.86214	0.991186	0.14808	0.22193
ubc7∆	1.75117	0.76096	2.6994	-2.16581	0.0838669	0.314535	-0.707621	2.03363	0.571112	-2.40142	-0.10238	0.5334	-0.388914	-0.775678	0.545391	0.0899269	0.503168	0.0060259	0.0638509	0.974766	0.812495	0.53398	0.0305587	0.67174	0.323567	0.955568	0.727522	0.776884	0.510669	0.673945
ubc8∆	0.0458655	0.643486	-0.0838243	-0.999589	1.02077	0.0624503	-0.665573	0.961864	-0.806193	1.2776	0.459243	-0.120488	-0.519716	-0.306115	-0.05793	0.98141	0.759933	0.966963	0.548449	0.429015	0.978915	0.788198	0.583407	0.538347	0.360267	0.758826	0.955551	0.732271	0.853198	0.976419
ubc9-2	-0.606144	-0.813298	-1.05443	1.24127	1.5425	1.52427	-0.781316	0.802811	-0.174442	1.2863	-2.21216	-1.2867	-0.595207	0.0497097	-1.94431	0.705225	0.474722	0.404426	0.249655	0.122548	0.148258	0.472197	0.550452	0.925256	0.289756	0.0165527	0.185937	0.701924	0.979736	0.181197
ubi4∆	2.99938	-1.71573	-1.80874	2.75914	-0.0173818	-0.508627	-4.40535	-1.76886	-1.53022	4.0541	2.01747	-0.213346	-1.55599	1.18209	0.0192864	0.0156475	0.150423	0.220052	0.281518	0.996451	0.881334	0.00056077	0.0740168	0.380725	0.000567245	0.17048	0.88404	0.191365	0.224641	0.991931
ubp1∆	-0.190421	0.648336	1.4785	-4.15847	1.34031	-1.51129	0.949089	0.207267	0.614333	-0.28071	-1.57811	0.111238	0.158178	1.05989	-0.8668	0.901564	0.661836	0.108121	0.000332901	0.239233	0.0927156	0.500718	0.914308	0.593852	0.887231	0.13217	0.952632	0.950976	0.367289	0.39967
ubp10∆	-1.65068	0.0649235	-0.776442	-0.625712	-8.02569	-0.551915	-4.09721	-3.75732	-0.562627	-0.190363	2.20008	0.505269	0.0323356	0.462584	-0.339421	0.141175	0.973376	0.520325	0.798059	0.00229286	0.661591	0.0969678	0.00974149	0.643438	0.915511	0.0766909	0.691571	0.986754	0.814328	0.882465
ubp11∆	0.768407	-0.247473	0.309351	2.16829	1.22104	0.537627	-0.0743606	0.208887	0.189945	-0.120045	-0.398663	0.286793	-0.185865	-0.192141	0.61947	0.497558	0.867982	0.854793	0.10176	0.234983	0.735879	0.974411	0.9131	0.934391	0.949414	0.779643	0.885823	0.915076	0.89915	0.631478
ubp12∆	-0.494062	0.55672	-0.432118	0.717266	-0.199563	0.521343	0.219697	1.5566	-0.0415131	-0.101545	0.400287	-0.164288	-0.0772005	-0.478452	0.309956	0.673386	0.707605	0.761427	0.788223	0.924016	0.669241	0.895046	0.107234	0.985946	0.954778	0.742454	0.919013	0.97432	0.707788	0.813131
ubp13∆	0.551796	1.97334	-0.624401	3.63928	-0.524879	-1.51266	1.41723	0.136829	0.0244674	0.413292	-0.597647	0.381732	-0.619046	-0.283491	0.398284	0.690399	0.432667	0.639235	0.0331633	0.698308	0.119669	0.156011	0.964601	0.99199	0.763082	0.613039	0.766919	0.614534	0.868303	0.807159
ubp14∆	-0.804436	0.441998	-0.239487	-4.38834	-0.854298	-3.45963	-0.473305	NA	-0.535734	-0.922558	-4.91215	-0.644976	-0.721172	0.330852	-1.17472	0.467881	0.834636	0.8788	0.000664903	0.409107	0.00178729	0.724188	NA	0.729513	0.403413	0.000133665	0.710243	0.575282	0.811167	0.335699
ubp15∆	-0.301823	-3.26128	-0.767972	-3.39071	1.21307	-0.747728	0.345759	-0.42775	0.672485	-0.884863	0.548642	-0.0799683	0.178567	-0.641884	-0.226605	0.850914	0.137703	0.703787	0.0178476	0.21976	0.704123	0.789351	0.732077	0.637567	0.508356	0.652716	0.968134	0.928898	0.718165	0.907569
ubp16∆	0.194754	0.940241	0.437731	-3.27007	1.23132	0.437733	0.220675	-0.306984	-0.891758	-0.414871	0.333365	-0.117125	0.0192169	0.223715	-1.04975	0.900569	0.457954	0.748035	0.00257652	0.420576	0.782122	0.885895	0.871479	0.418785	0.791342	0.842274	0.943994	0.99319	0.878356	0.279115
ubp2∆	0.446155	0.950771	0.635985	0.306181	-1.94775	-0.0613592	-0.319095	0.97056	0.248461	0.404873	0.708538	-0.652043	0.690402	-0.178149	-0.423894	0.751597	0.40074	0.618187	0.838792	0.0363951	0.978216	0.828513	0.637884	0.911253	0.830492	0.620105	0.664102	0.584022	0.909113	0.793721
ubp3∆	0.52905	-0.97708	-0.00237626	-1.52506	-3.0542	NA	-5.638	-3.71728	0.645471	3.30649	0.683998	0.748455	0.449302	0.0402583	-0.428674	0.736938	0.447953	0.999106	0.0929652	0.00281137	NA	0.00621629	0.00345237	0.551582	0.0117734	0.569656	0.536734	0.767862	0.983269	0.802422
ubp5∆	-0.0434626	-0.340057	-0.0106144	-1.45813	0.313749	0.797357	-0.17147	0.585675	-0.780969	0.0119412	0.395348	-0.46644	0.363399	1.59082	0.686952	0.986269	0.841498	0.996757	0.209662	0.92058	0.552857	0.929904	0.705651	0.509032	0.995869	0.79037	0.716587	0.800761	0.472626	0.517328
ubp6∆	NA	-3.59858	-1.18253	5.54341	-3.72483	-3.2405	-2.72213	0.875472	-0.071975	1.76811	-3.9684	0.129617	0.0172201	-1.05883	-0.896057	NA	0.125273	0.267371	0.00011276	0.00370755	0.0023435	0.0110492	0.585233	0.966593	0.0700231	0.0168581	0.934742	0.993647	0.413805	0.438252
ubp7∆	-0.324697	-1.38202	0.93845	-3.6497	-0.906108	-1.23218	0.969701	0.718053	-0.342862	-2.03086	0.117413	0.484907	0.790974	-0.794183	0.0914466	0.808697	0.349258	0.392635	0.00174185	0.445576	0.203299	0.427702	0.629098	0.790002	0.135172	0.947181	0.712623	0.52988	0.467094	0.958371
ubp8∆	0.22187	0.909215	0.501821	-1.89392	-0.463487	0.794708	0.736363	-0.446518	-0.208058	0.0327157	1.66341	-0.137693	0.290499	-0.338374	1.30877	0.892903	0.662852	0.773524	0.0344042	0.717643	0.442521	0.500987	0.769486	0.892785	0.988411	0.0772679	0.950574	0.833262	0.849181	0.425343
ubp9∆	0.106754	0.111378	0.326997	-2.79247	-0.165134	-0.718654	1.95032	0.194398	-0.620525	0.0838321	-0.372664	-0.262323	-0.292981	0.297825	-0.153335	0.949047	0.949105	0.804068	0.00921777	0.922274	0.596463	0.101859	0.907731	0.644256	0.962881	0.820756	0.879741	0.863031	0.854299	0.94601
ubr1∆	-1.03701	0.407156	-1.89036	6.02294	-0.765081	11.6244	0.435499	-0.146185	1.10667	-1.41397	-0.179497	-1.1589	NA	1.11563	0.0452624	0.424622	0.851055	0.233637	0.00100423	0.538343	1.27667e-06	0.740942	0.964462	0.375198	0.318307	0.917775	0.305954	NA	0.385586	0.982074
ufd2∆	0.617758	-0.0376467	0.853991	0.733479	0.911654	-0.0908317	-0.27357	NA	-1.63344	0.00560792	-1.56898	0.408011	0.402804	-0.0656059	-0.155571	0.578433	0.985727	0.551354	0.483182	0.54403	0.964491	0.849954	NA	0.195277	0.997652	0.0956757	0.821799	0.829543	0.973319	0.923301
ufd4∆	0.620945	0.0636321	1.17107	-1.04479	-0.710813	-0.38885	-0.0581742	-0.477183	1.02796	0.738485	-0.636796	-0.844059	0.790699	-0.178083	0.0101617	0.565548	0.97292	0.264748	0.305949	0.606329	0.835419	0.974943	0.890013	0.435433	0.61222	0.593127	0.476685	0.466591	0.909553	0.996456
ufo1∆	0.269764	0.723118	0.576897	-2.16754	-5.07704	-1.22019	-0.234654	-5.21603	0.583568	0.631952	2.77342	1.30769	-0.212761	-0.269815	-0.768543	0.885645	0.556445	0.716935	0.036684	0.00346759	0.288869	0.890588	0.000895067	0.761307	0.715003	0.0103899	0.277723	0.903354	0.85396	0.673677
uls1∆	0.335279	-0.255518	1.58631	0.921032	2.35957	1.3514	0.455905	-0.245456	-0.346559	-0.454373	-1.03622	0.0857586	0.00791559	0.148413	-0.619822	0.806981	0.884414	0.209519	0.829044	0.112832	0.177324	0.710347	0.899028	0.812886	0.723608	0.409385	0.964576	0.997594	0.94678	0.571811
ybr062c∆	-0.350976	0.0959788	-0.156473	3.5625	0.144976	0.353259	0.341766	0.151888	-0.704351	-0.148248	0.00515993	-0.463939	-0.0236672	0.885573	-0.451664	0.791392	0.959838	0.927306	0.00747079	0.931893	0.794999	0.82223	0.935102	0.697297	0.926903	0.998001	0.73044	0.990908	0.498011	0.701219
ydr131c∆	-0.0726112	-0.240304	-0.397217	-1.73884	0.323493	-0.217929	0.681126	0.450806	0.700034	-0.750303	0.908057	0.254811	0.396078	0.673131	0.118528	0.973716	0.881841	0.814563	0.179269	0.841828	0.908379	0.639002	0.788624	0.608487	0.51313	0.36057	0.877649	0.779066	0.654414	0.951913
ydr132c∆	-0.382981	-0.0217411	0.817743	1.99815	1.20471	0.350336	-0.296823	0.270971	-0.622781	-0.285524	0.237779	-0.066505	0.565681	-0.1836	0.259376	0.831075	0.994063	0.424456	0.216264	0.277615	0.807279	0.841486	0.876752	0.670223	0.839055	0.873085	0.97441	0.652989	0.914651	0.90861
hel2∆	-0.394188	0.459939	-1.97364	0.469818	-0.709612	0.119765	0.931213	-0.661377	-0.366956	-1.78064	1.4125	-0.0140284	-0.393102	0.145536	-1.4877	0.780643	0.719943	0.165068	0.819991	0.50567	0.945215	0.351336	0.608145	0.783309	0.0717047	0.119647	0.994043	0.764058	0.924113	0.381357
ydr306c∆	-1.52325	0.710309	-0.668151	2.48213	0.493637	0.469085	-0.400937	0.184635	-0.979362	-0.38345	-0.62794	-0.95922	0.280905	-0.0606407	0.881864	0.138192	0.671349	0.575078	0.0393029	0.754499	0.821158	0.842445	0.942059	0.375139	0.835557	0.626717	0.344675	0.876341	0.972118	0.527031
yil001w∆	-0.252527	0.896898	-0.325235	-0.916848	1.07462	-0.0940237	1.12551	-0.281067	0.282554	-0.659859	0.482702	0.865435	-0.0969633	-0.149219	-1.65929	0.872218	0.504273	0.897353	0.543245	0.315354	0.968914	0.402926	0.940629	0.854266	0.731705	0.781114	0.421693	0.965991	0.925672	0.236184
hel1∆	-0.434918	-0.217279	0.0133297	0.274545	0.0979764	0.406275	-0.16445	-1.44268	0.00222736	0.219041	-0.111172	0.58271	0.467031	0.505425	-0.24058	0.723836	0.911018	0.995532	0.856455	0.960379	0.749688	0.914817	0.234435	0.999097	0.89464	0.947484	0.669713	0.764748	0.679088	0.869887
Ylr108c∆	0.612854	-0.697539	-1.15415	0.555077	-3.80578	-0.0810885	-0.837178	0.2289	0.277894	-0.370973	0.548886	0.901753	-0.727001	0.965283	-0.261715	0.722251	0.658641	0.328148	0.754756	0.346894	0.96711	0.467925	0.894163	0.848932	0.810652	0.668983	0.654257	0.698272	0.455298	0.850898
ucc1∆	-0.207585	-0.316175	NA	-2.45632	1.87793	-1.16992	0.42352	-0.973628	-0.367311	-0.830227	1.30193	-0.216792	0.685343	0.941406	-0.736119	0.915319	0.829636	NA	0.0114104	0.0634028	0.351928	0.738821	0.395854	0.854536	0.469163	0.297407	0.886867	0.61723	0.592795	0.508792
ylr352w∆	0.525932	-1.06953	-1.20488	4.60401	0.798209	2.08798	0.202627	-1.81027	0.820157	0.248036	0.541876	-0.933469	0.350076	-0.423447	0.865487	0.71222	0.465643	0.412748	0.110548	0.513179	0.078734	0.912402	0.239198	0.572992	0.867822	0.66924	0.426131	0.795578	0.798832	0.408452
yuh1∆	0.151427	0.765581	0.389798	-3.00263	0.446682	0.252389	0.0139219	-0.320891	0.0226437	-0.357566	-2.15441	-0.452687	-0.590024	-0.370192	-0.166219	0.934263	0.601294	0.759104	0.00368887	0.743084	0.867433	0.994773	0.835453	0.99073	0.856724	0.0426786	0.79662	0.609266	0.771495	0.91899
