# Supplementary material for: Determinants of the cytosolic turnover of mitochondrial intermembrane space proteins
Source: BMC Biol. 2018 Jun 22;16:66. doi: 10.1186/s12915-018-0536-1 (PMC6013907; doi:10.1186/s12915-018-0536-1)
Supplement: Supplementary file 2 — Table S2. Individual data points for quantifications presented on Figs. 5a and 6c–e. Individual data points that were used for the preparation of the graphs. Sample names are as on corresponding figures. (XLSX 11 kb) [file 12915_2018_536_MOESM2_ESM.xlsx]

## Sheet: Sheet1
"Determinants of the cytosolic turnover of mitochondrial intermembrane space proteins"
Kowalski et al..
Table S2. Individual data points for quantifications presented on figures 5a and 6c,d,e
Fig. 5a		WT	Δubc4
	n1	1	0.71833
	n2	1	0.681879
	n3	1	0.606168
Fig. 6c		Time (min)	3	9	27
	Cox12	n1	0.355165	0.733613	1
		n2	0.354443	0.614626	1
		n3	0.365915	0.553339	1
	Cox12C27S	n1	0.339759	0.483796	0.636484
		n2	0.28703	0.441314	0.546682
		n3	0.335771	0.388992	0.453729
	Cox12C37S	n1	0.357036	0.433325	0.543412
		n2	0.307382	0.426682	0.530257
		n3	0.292548	0.381064	0.480373
Fig. 6d		Cox12	Cox12C27S	Cox12C37S
	n1	1	1.81751	1.39844
	n2	1	1.60702	1.50473
	n3	1	1.05033	0.869931
Fig. 6e		Cox12	Cox12C-FREE
	n1	1	9.29375
	n2	1	7.47248
	n3	1	8.90682
